# Supplementary material for: Differences in diacylglycerol acyltransferases expression patterns and regulation cause distinct hepatic triglyceride deposition in fish
Source: Commun Biol. 2024 Apr 19;7:480. doi: 10.1038/s42003-024-06022-x (PMC11031565; doi:10.1038/s42003-024-06022-x)
Supplement: Supplementary file 4 — Supplementary Data 1 [file 42003_2024_6022_MOESM4_ESM.xlsx]

## Sheet: data
SampleID	LPE16:1	LPE16:0	LPE18:2	LPE18:1	LPE18:0	PE36:4p	PE36:3p	PE32:1	PE32:0	PE34:2	PE34:1	PE34:0	PE36:4	PE36:3	PE36:2	PE36:1	PE38:7	PE38:6	PE38:5	PE38:4	PE38:3	PE40:6	PE40:5	PE40:4	LPA16:1	LPA16:0	LPA18:2	LPA18:1	LPA18:0	PA32:2	PA32:1	PA32:0	PA34:2	PA34:1	PA36:2	PA36:1	PA38:6	PA38:5	PA38:4	PA38:3	PA40:6	PA40:5	LPI16:1	LPI16:0	LPI18:0	LPI20:4	LPI20:3	PI 34:2	PI 34:1
YL-1	0.00140713	0.023657	0.00301029	0.00512242	0.0153837	0	0.00069664	0.00696635	0.00139326	0.055746	0.016722	0.00348317	0.0466856	0.0174172	0.0278695	0.00278654	0.0222951	0.712374	0.207878	0.0529609	0.0111461	0.288285	0.0536561	0.0111475	0.000763247	0.0120213	0.00224149	0.00269568	0.00154631	0.000948994	0.000318653	0.0008475	0.00049974	0.000579383	0.000347597	0.00020276	0.00319487	0.000427273	0.000282419	7.96591e-05	0.000412808	0.000152062	0.000342419	0.00427799	0.0131753	0.0137774	0.000875049	0.00440542	0.00394966
YL-2	0.00064963	0.0150735	0.0017325	0.00480244	0.013442	0.00438485	0.00365404	0.00657728	0.00511567	0.0270429	0.0109621	0.000730814	0.0387387	0.0131546	0.0146176	0.00438485	0.0285074	0.695848	0.204841	0.0584881	0.0087697	0.380718	0.0738395	0.00584646	0.00120435	0.0131108	0.00214118	0.00356287	0.00234454	0.000184926	0.000287145	0.000477041	0.000394246	0.00048679	0.000257929	0.000228713	0.00263433	0.00037963	0.000214142	7.7855e-05	0.000379586	7.7855e-05	0.000231198	0.00231345	0.0185357	0.0209838	0.00114417	0.00142942	0.00187908
YL-3	0.000719353	0.0174642	0.00107912	0.00387765	0.0139269	0.00167404	0.00111603	0.00111603	0.00279007	0.0122774	0.00837134	0	0.0217659	0.00446412	0.00781221	0.00334809	0.0117194	0.470232	0.140759	0.0463297	0.00502213	0.364697	0.0681124	0.00725419	0.000970324	0.0140412	0.00130716	0.00335147	0.00293944	0.000225676	0.000270809	0.000638412	0.000225691	0.000806147	0.000232118	0.000296588	0.00296673	0.000670603	0.000219221	7.73676e-05	0.000470721	0.000128941	7.40441e-05	0.00160479	0.0172402	0.0180156	0.000863912	0.000627059	0.000844176
YL-4	0.00041239	0.00755093	0.000948569	0.00280491	0.00569467	0.00381318	0.00228791	0.00228791	0.00152527	0.0183048	0.00381318	0.00457582	0.0305115	0.00610109	0.00381318	0.00457582	0.0167795	0.601904	0.165632	0.0335605	0.00610109	0.395343	0.0579862	0.00305055	0.000258223	0.00293744	0.000723129	0.0011727	0.000748962	0.000486399	0.00043	0.000683915	0.00039478	0.000556934	0.00018327	0.000197358	0.00317277	0.000528679	0.000289009	7.04874e-05	0.000712028	0.000105723	0.000212358	0.00168706	0.014908	0.0173565	0.000887107	0.00105461	0.0016139
YL-5	0.000752703	0.015827	0.00199264	0.00451812	0.0109904	0.00391183	0.00111767	0.00447066	0.00223533	0.0111778	0.010059	0.00726481	0.0335377	0.0111778	0.0128543	0.0111778	0.0150896	0.571577	0.135937	0.0413647	0.00279416	0.256938	0.0402449	0.00558833	0.000560797	0.00426097	0.00159209	0.00200934	0.000753141	0.000246484	0.00029675	0.000589016	0.000456547	0.000602672	0.000251063	0.00022825	0.00282242	0.000488453	0.000241953	9.12813e-05	0.000365188	8.21563e-05	0.000255969	0.00181792	0.0124486	0.0179795	0.00107516	0.0014965	0.00200703
OL-1	0.000481546	0.00595694	0.00297746	0.00941937	0.00232071	0.000701751	0	0.000701751	0.00280702	0.0105263	0.012633	0.0014035	0.0259677	0.0091242	0.00631579	0.00771929	0.103923	0.707049	0.157349	0.0350947	0.0105263	0.331108	0.0379017	0.00701754	0.000635789	0.00532451	0.000705994	0.00175314	0.000550741	0.000382634	0.000407145	7.59621e-05	0.00070317	0.00179457	0.000610773	0.000295789	0.0404509	0.0032826	0.000483139	0.000151924	0.00266117	0.000474937	0.000117177	0.00441959	0.0206707	0.0411265	0.00453494	0.000629164	0.000617445
OL-2	0.000808636	0.00448588	0.00334538	0.00809065	0.00235268	0.00231042	0.00173282	0	0	0.00577608	0.00924171	0.000577606	0.0207973	0.0115533	0.00462085	0.00404324	0.0901737	0.629235	0.155597	0.0225324	0.00981932	0.319478	0.0381301	0.00519847	0.000639833	0.00346368	0.000588606	0.00170864	0.000755939	0.00039203	0.000386242	7.33485e-05	0.000779152	0.00166398	0.000585409	0.000278091	0.0338285	0.00312792	0.000676242	0.000158318	0.00206386	0.000382333	0.000118152	0.00386477	0.0213666	0.0363659	0.00443658	0.000788833	0.000622682
OL-3	0.000379341	0.00497224	0.00204871	0.00584463	0.00182119	0.00316399	0.000632797	0	0.000632797	0.00632797	0.00316399	0.0012656	0.0259459	0.00759357	0.0113903	0.0012656	0.0683762	0.507893	0.101317	0.032279	0.00696077	0.309352	0.04494	0.00442958	0.000574984	0.00482109	0.000743778	0.00218895	0.00073135	0.000259373	0.000308987	7.57717e-05	0.000740772	0.00170532	0.000588939	0.000323553	0.0453718	0.00410455	0.000980048	0.000265225	0.00281797	0.000422701	5.93569e-05	0.00454399	0.0236941	0.043354	0.00319175	0.00046627	0.000432138
OL-4	0.00057244	0.00595045	0.00171756	0.00843443	0.00235392	0	0.00147164	0.00147164	0.000981084	0.00294327	0.00735818	0.00196218	0.0191342	0.00735917	0.00784874	0.00196218	0.058892	0.561795	0.118842	0.0338555	0.00637709	0.257557	0.0358216	0.00539599	0.000827711	0.00366738	0.000605858	0.00251714	0.00110901	0.000347455	0.000243931	3.69428e-05	0.000586837	0.00134527	0.000720045	0.000239021	0.0305825	0.00307962	0.00117155	0.000278419	0.00248257	0.000359744	0.000186747	0.00435666	0.0275372	0.0529259	0.00789882	0.000471672	0.000398464
OL-5	0.000485259	0.00522852	0.00190415	0.00747087	0.00302404	0.00057125	0.0011425	0	0.00171375	0.00571247	0.00628372	0.00057125	0.0217097	0.0114261	0.00685497	0.00342749	0.0571487	0.508112	0.135527	0.0445699	0.00742622	0.312538	0.0491444	0.00628372	0.00107198	0.00459729	0.000844756	0.00213937	0.000861905	0.000615762	0.000448643	9.03811e-05	0.000817637	0.00162594	0.000782683	0.000375549	0.0520266	0.0052905	0.00163285	0.000379024	0.00493166	0.000901159	0.000181296	0.0035382	0.0230907	0.0416918	0.00610753	0.000566692	0.000608674
[truncated: 427 more columns]

## Sheet: sample
SampleID	Group	Group order
YL-1	YL	1
YL-2	YL
YL-3	YL
YL-4	YL
YL-5	YL
OL-1	OL	2
OL-2	OL
OL-3	OL
OL-4	OL
OL-5	OL

## Sheet: var
Variable	Class	Class Total
LPE16:1	LPE	LPE
LPE16:0	LPE	LPE
LPE18:2	LPE	LPE
LPE18:1	LPE	LPE
LPE18:0	LPE	LPE
PE36:4p	PE	PE
PE36:3p	PE	PE
PE32:1	PE	PE
PE32:0	PE	PE
PE34:2	PE	PE
PE34:1	PE	PE
PE34:0	PE	PE
PE36:4	PE	PE
PE36:3	PE	PE
PE36:2	PE	PE
PE36:1	PE	PE
PE38:7	PE	PE
PE38:6	PE	PE
PE38:5	PE	PE
PE38:4	PE	PE
PE38:3	PE	PE
PE40:6	PE	PE
PE40:5	PE	PE
PE40:4	PE	PE
LPA16:1	LPA	LPA
LPA16:0	LPA	LPA
LPA18:2	LPA	LPA
LPA18:1	LPA	LPA
LPA18:0	LPA	LPA
PA32:2	PA	PA
PA32:1	PA	PA
PA32:0	PA	PA
PA34:2	PA	PA
PA34:1	PA	PA
PA36:2	PA	PA
PA36:1	PA	PA
PA38:6	PA	PA
PA38:5	PA	PA
PA38:4	PA	PA
PA38:3	PA	PA
PA40:6	PA	PA
PA40:5	PA	PA
LPI16:1	LPI	LPI
LPI16:0	LPI	LPI
LPI18:0	LPI	LPI
LPI20:4	LPI	LPI
LPI20:3	LPI	LPI
PI 34:2	PI	PI
PI 34:1	PI	PI
PI 36:4	PI	PI
PI 36:3	PI	PI
PI 36:2	PI	PI
PI 36:1	PI	PI
PI 38:6	PI	PI
PI 38:5	PI	PI
PI 38:4	PI	PI
PI 38:3	PI	PI
PI 40:6	PI	PI
PI 40:5	PI	PI
PI 40:4	PI	PI
LPS16:0	LPS	LPS
LPS18:1	LPS	LPS
LPS18:0	LPS	LPS
PS 34:2	PS	PS
PS 34:1	PS	PS
PS 36:2	PS	PS
PS 36:1	PS	PS
PS 38:5	PS	PS
PS 38:4	PS	PS
PS 38:3	PS	PS
PS 40:7	PS	PS
PS 40:6	PS	PS
PS 40:5	PS	PS
PS 40:4	PS	PS
PG32:2	PG	PG
PG32:1	PG	PG
PG34:2	PG	PG
PG34:1	PG	PG
PG36:2	PG	PG
PG36:1	PG	PG
PG38:6	PG	PG
PG38:5	PG	PG
PG38:4	PG	PG
PG38:3	PG	PG
BMP36:3	BMP	BMP
BMP36:2	BMP	BMP
BMP36:1	BMP	BMP
BMP38:6	BMP	BMP
BMP38:5	BMP	BMP
BMP38:4	BMP	BMP
BMP38:3	BMP	BMP
FFA22:6	FFA	FFA
FFA22:5	FFA	FFA
FFA22:4	FFA	FFA
FFA20:5	FFA	FFA
FFA20:4	FFA	FFA
FFA20:3	FFA	FFA
FFA18:3	FFA	FFA
FFA18:2	FFA	FFA
FFA18:1	FFA	FFA
FFA18:0	FFA	FFA
FFA16:1	FFA	FFA
FFA16:0	FFA	FFA
CL68:6(16:1)	CL	CL
CL68:5(16:1)	CL	CL
CL68:5(18:2)	CL	CL
CL70:8(16:1)	CL	CL
CL70:7(16:1)	CL	CL
CL70:6(16:1)	CL	CL
CL70:6(18:2)	CL	CL
CL70:5(16:1)	CL	CL
CL70:5(18:2)	CL	CL
CL70:4(16:1)	CL	CL
CL70:4(18:2)	CL	CL
CL72:10(18:2)	CL	CL
CL72:9(16:1)	CL	CL
CL72:9(18:2)	CL	CL
CL72:9(20:3)	CL	CL
CL72:8(16:1)	CL	CL
CL72:8(18:2)	CL	CL
CL72:8(20:3)	CL	CL
CL72:7(16:1)	CL	CL
CL72:7(18:2)	CL	CL
CL72:7(20:3)	CL	CL
CL72:6(16:1)	CL	CL
CL72:6(18:2)	CL	CL
CL72:5(18:2)	CL	CL
CL74:11(16:1)	CL	CL
CL74:11(18:2)	CL	CL
CL74:10(16:1)	CL	CL
CL74:10(18:2)	CL	CL
CL74:10(20:4)	CL	CL
CL74:9(18:2)	CL	CL
CL74:9(20:3)	CL	CL
CL74:8(18:2)	CL	CL
CL74:8(20:3)	CL	CL
CL74:7(18:2)	CL	CL
CL74:7(20:3)	CL	CL
CL76:13(18:2)	CL	CL
CL76:12(18:2)	CL	CL
CL76:11(18:2)	CL	CL
CL76:10(18:2)	CL	CL
CL76:10(20:3)	CL	CL
CL76:9(18:2)	CL	CL
CL76:9(20:3)	CL	CL
CL78:14(18:2)	CL	CL
CL78:13(20:3)	CL	CL
CL78:13(18:2)	CL	CL
CL78:12(20:3)	CL	CL
CL78:12(18:2)	CL	CL
CL78:11(20:3)	CL	CL
CL78:11(18:2)	CL	CL
LysoPC16:1	LPC	LPC
LysoPC16:0	LPC	LPC
LysoPC18:2	LPC	LPC
LysoPC18:1	LPC	LPC
LysoPC18:0	LPC	LPC
LysoPC20:4	LPC	LPC
LysoPC20:3	LPC	LPC
LysoPC22:6	LPC	LPC
LysoPC22:5	LPC	LPC
PC32:2e	PC	PC
PC32:1e	PC	PC
PC34:2p	PC	PC
PC34:1p	PC	PC
PC34:0p	PC	PC
PC36:4p	PC	PC
PC36:3p	PC	PC
PC36:2p	PC	PC
PC36:1p	PC	PC
PC36:0p	PC	PC
PC38:4p	PC	PC
PC38:3p	PC	PC
PC38:2p	PC	PC
PC38:1p	PC	PC
PC40:6p	PC	PC
PC40:5p	PC	PC
PC40:4p	PC	PC
PC40:3p	PC	PC
PC40:2p	PC	PC
PC32:2	PC	PC
PC32:1	PC	PC
PC32:0	PC	PC
PC34:3	PC	PC
PC34:2	PC	PC
PC34:1	PC	PC
PC34:0	PC	PC
PC36:5	PC	PC
PC36:4	PC	PC
PC36:3	PC	PC
PC36:2	PC	PC
PC36:1	PC	PC
PC36:0	PC	PC
PC38:6	PC	PC
PC38:5	PC	PC
PC38:4	PC	PC
PC38:3	PC	PC
PC38:2	PC	PC
PC38:1	PC	PC
PC40:7	PC	PC
PC40:6	PC	PC
PC40:5	PC	PC
PC40:4	PC	PC
PC40:3	PC	PC
PC42:7	PC	PC
PC42:6	PC	PC
PC42:5	PC	PC
PC42:4	PC	PC
SM d18:1/14:0	SM	SM
SM d18:1/15:0	SM	SM
SM d18:1/16:1	SM	SM
SM d18:1/16:0	SM	SM
SM d18:1/17:1	SM	SM
SM d18:1/17:0	SM	SM
SM d18:1/18:1	SM	SM
SM d18:1/18:0	SM	SM
SM d18:1/20:1	SM	SM
SM d18:1/20:0	SM	SM
SM d18:1/21:0	SM	SM
SM d18:1/22:1	SM	SM
SM d18:1/22:0	SM	SM
SM d18:1/23:1	SM	SM
SM d18:1/23:0	SM	SM
SM d18:1/24:1	SM	SM
SM d18:1/24:0	SM	SM
SM d18:0/24:0	SM	SM
Cer d18:1/16:0	Cer	Cer
Cer d18:0/16:0	Cer	Cer
Cer d18:1/22:0	Cer	Cer
Cer d18:1/24:1	Cer	Cer
Cer d18:1/24:0	Cer	Cer
Cer d18:0/24:1	Cer	Cer
DAG32:2(18:2/14:0)	DAG	DAG
DAG32:2(16:2/16:0)	DAG	DAG
DAG32:1(16:1/16:0)	DAG	DAG
DAG32:1(14:0/18:1)	DAG	DAG
DAG32:0(16:0/16:0)	DAG	DAG
DAG34:3(18:2/16:1)	DAG	DAG
DAG34:2(16:2/18:0)	DAG	DAG
DAG34:2(16:0/18:2)	DAG	DAG
DAG34:2(16:1/18:1)	DAG	DAG
DAG34:1(16:1/18:0)	DAG	DAG
DAG34:1(16:0/18:1)	DAG	DAG
DAG34:0(16:0/18:0)	DAG	DAG
DAG36:4(18:2/18:2)	DAG	DAG
DAG36:3(18:2/18:1)	DAG	DAG
DAG36:2(18:1/18:1)	DAG	DAG
DAG36:2(18:2/18:0)	DAG	DAG
DAG36:1(18:1/18:0)	DAG	DAG
DAG38:6(16:0/22:6)	DAG	DAG
DAG38:5(16:1/22:5)	DAG	DAG
DAG38:6(18:1/20:5)	DAG	DAG
DAG38:4(18:0/20:4)	DAG	DAG
DAG38:4(18:1/20:3)	DAG	DAG
DAG40:6(18:1/22:5)	DAG	DAG
DAG40:6(18:0/22:6)	DAG	DAG
DAG40:5(18:0/22:5)	DAG	DAG
TAG46:2(16:1)	TAG	TAG
TAG46:1(16:0)	TAG	TAG
TAG46:1(16:1)	TAG	TAG
TAG48:3(18:2)	TAG	TAG
TAG48:3(18:1)	TAG	TAG
TAG48:3(16:1)	TAG	TAG
TAG48:3(16:0)	TAG	TAG
TAG48:2(18:2)	TAG	TAG
TAG48:2(18:1)	TAG	TAG
TAG48:2(16:1)	TAG	TAG
TAG48:2(16:0)	TAG	TAG
TAG48:1(18:0)	TAG	TAG
TAG48:1(18:1)	TAG	TAG
TAG48:1(16:0)	TAG	TAG
TAG48:1(16:1)	TAG	TAG
TAG48:0(16:0)	TAG	TAG
TAG50:4(18:2)	TAG	TAG
TAG50:4(16:2)	TAG	TAG
TAG50:3(18:2)	TAG	TAG
TAG50:3(18:1)	TAG	TAG
TAG50:3(16:0)	TAG	TAG
TAG50:3(16:1)	TAG	TAG
TAG50:3(16:2)	TAG	TAG
TAG50:2(18:2)	TAG	TAG
TAG50:2(18:1)	TAG	TAG
TAG50:2(16:0)	TAG	TAG
TAG50:2(16:1)	TAG	TAG
TAG50:2(16:2)	TAG	TAG
TAG50:1(16:1)	TAG	TAG
TAG50:1(16:0)	TAG	TAG
TAG50:1(18:0)	TAG	TAG
TAG50:1(18:1)	TAG	TAG
TAG50:0(18:0)	TAG	TAG
TAG51:4(15:1)	TAG	TAG
TAG51:3(17:1)	TAG	TAG
TAG51:3(15:0)	TAG	TAG
TAG51:2(17:0)	TAG	TAG
TAG51:2(17:1)	TAG	TAG
TAG51:2(15:0)	TAG	TAG
TAG51:0(17:0)	TAG	TAG
TAG52:6(18:3)	TAG	TAG
TAG52:6(16:1)	TAG	TAG
TAG52:6(16:2)	TAG	TAG
TAG52:6(16:3)	TAG	TAG
TAG52:5(18:2)	TAG	TAG
TAG52:5(18:3)	TAG	TAG
TAG52:5(16:0)	TAG	TAG
TAG52:5(16:1)	TAG	TAG
TAG52:5(16:2)	TAG	TAG
TAG52:5(16:3)	TAG	TAG
TAG52:4(16:0)	TAG	TAG
TAG52:4(16:1)	TAG	TAG
TAG52:4(16:2)	TAG	TAG
TAG52:4(18:1)	TAG	TAG
TAG52:4(18:2)	TAG	TAG
TAG52:4(18:3)	TAG	TAG
TAG52:3(16:0)	TAG	TAG
TAG52:3(16:1)	TAG	TAG
TAG52:3(16:2)	TAG	TAG
TAG52:3(18:1)	TAG	TAG
TAG52:3(18:2)	TAG	TAG
TAG52:2(18:2)	TAG	TAG
TAG52:2(18:1)	TAG	TAG
TAG52:2(16:0)	TAG	TAG
TAG52:2(16:1)	TAG	TAG
TAG52:1(18:1)	TAG	TAG
TAG52:1(16:1)	TAG	TAG
TAG52:0(18:0)	TAG	TAG
TAG53:5(17:1)	TAG	TAG
TAG53:4(19:2)	TAG	TAG
TAG53:4(18:3)	TAG	TAG
TAG53:4(17:0)	TAG	TAG
TAG53:4(17:1)	TAG	TAG
TAG53:3(19:1)	TAG	TAG
TAG53:3(19:2)	TAG	TAG
TAG53:3(17:0)	TAG	TAG
TAG53:3(17:1)	TAG	TAG
TAG53:3(16:0)	TAG	TAG
TAG53:2(19:0)	TAG	TAG
TAG53:2(19:1)	TAG	TAG
TAG53:2(17:0)	TAG	TAG
TAG53:2(16:0)	TAG	TAG
TAG54:8(22:6)	TAG	TAG
TAG54:7(22:6)	TAG	TAG
TAG54:7(20:4)	TAG	TAG
TAG54:7(20:5)	TAG	TAG
TAG54:7(18:2)	TAG	TAG
TAG54:7(18:3)	TAG	TAG
TAG54:6(20:4)	TAG	TAG
TAG54:6(18:2)	TAG	TAG
TAG54:6(18:3)	TAG	TAG
TAG54:5(20:4)	TAG	TAG
TAG54:5(18:1)	TAG	TAG
TAG54:5(18:2)	TAG	TAG
TAG54:5(18:3)	TAG	TAG
TAG54:5(16:0)	TAG	TAG
TAG54:5(16:1)	TAG	TAG
TAG54:5(16:2)	TAG	TAG
TAG54:4(18:3)	TAG	TAG
TAG54:4(18:2)	TAG	TAG
TAG54:4(18:1)	TAG	TAG
TAG54:4(18:0)	TAG	TAG
TAG54:4(16:0)	TAG	TAG
TAG54:4(16:1)	TAG	TAG
TAG54:4(16:2)	TAG	TAG
TAG54:3(16:0)	TAG	TAG
TAG54:3(16:1)	TAG	TAG
TAG54:3(18:1)	TAG	TAG
TAG54:3(18:2)	TAG	TAG
TAG54:2(18:2)	TAG	TAG
TAG54:2(18:1)	TAG	TAG
TAG54:2(18:0)	TAG	TAG
TAG54:1(18:0)	TAG	TAG
TAG54:1(18:1)	TAG	TAG
TAG54:0(18:0)	TAG	TAG
TAG55:4(19:0)	TAG	TAG
TAG55:4(19:1)	TAG	TAG
TAG55:4(19:2)	TAG	TAG
TAG55:4(18:1)	TAG	TAG
TAG55:4(18:2)	TAG	TAG
TAG55:4(17:1)	TAG	TAG
TAG55:3(19:0)	TAG	TAG
TAG55:3(19:1)	TAG	TAG
TAG55:3(18:1)	TAG	TAG
TAG55:3(17:1)	TAG	TAG
TAG56:8(22:6)	TAG	TAG
TAG56:8(22:5)	TAG	TAG
TAG56:8(18:1)	TAG	TAG
TAG56:8(18:2)	TAG	TAG
TAG56:7(22:6)	TAG	TAG
TAG56:7(22:5)	TAG	TAG
TAG56:7(20:4)	TAG	TAG
TAG56:7(20:5)	TAG	TAG
TAG56:7(18:2)	TAG	TAG
TAG56:7(18:3)	TAG	TAG
TAG56:6(22:5)	TAG	TAG
TAG56:6(22:4)	TAG	TAG
TAG56:6(20:1)	TAG	TAG
TAG56:6(20:2)	TAG	TAG
TAG56:6(20:3)	TAG	TAG
TAG56:6(20:4)	TAG	TAG
TAG56:6(18:2)	TAG	TAG
TAG56:6(18:3)	TAG	TAG
TAG56:5(22:4)	TAG	TAG
TAG56:5(22:1)	TAG	TAG
TAG56:5(20:1)	TAG	TAG
TAG56:5(20:2)	TAG	TAG
TAG56:5(20:3)	TAG	TAG
TAG56:5(18:1)	TAG	TAG
TAG56:5(18:2)	TAG	TAG
TAG56:5(18:3)	TAG	TAG
TAG56:4(22:1)	TAG	TAG
TAG56:4(20:0)	TAG	TAG
TAG56:4(20:1)	TAG	TAG
TAG56:4(20:2)	TAG	TAG
TAG56:4(18:1)	TAG	TAG
TAG56:4(18:2)	TAG	TAG
TAG56:4(18:3)	TAG	TAG
TAG56:3(22:1)	TAG	TAG
TAG56:3(20:0)	TAG	TAG
TAG56:3(20:1)	TAG	TAG
TAG56:3(18:1)	TAG	TAG
TAG56:3(18:2)	TAG	TAG
TAG56:2(22:1)	TAG	TAG
TAG58:9(22:6)	TAG	TAG
TAG58:9(22:5)	TAG	TAG
TAG58:8(22:6)	TAG	TAG
TAG58:8(22:5)	TAG	TAG
TAG58:8(20:4)	TAG	TAG
TAG58:7(22:6)	TAG	TAG
TAG58:7(22:5)	TAG	TAG
TAG58:7(20:5)	TAG	TAG
TAG58:7(20:4)	TAG	TAG
TAG58:5(22:1)	TAG	TAG
TAG58:5(18:2)	TAG	TAG
TAG58:4(22:1)	TAG	TAG
TAG58:4(18:1)	TAG	TAG
TAG58:4(18:2)	TAG	TAG
TAG58:3(18:2)	TAG	TAG
TAG58:3(18:1)	TAG	TAG
TAG58:3(22:1)	TAG	TAG
CE-14:0	CE	CE
CE-15:0	CE	CE
CE-16:2	CE	CE
CE-16:1	CE	CE
CE-16:0	CE	CE
CE-17:1	CE	CE
CE-17:0	CE	CE
CE-18:3	CE	CE
CE-18:2	CE	CE
CE-18:1	CE	CE
CE-18:0	CE	CE
CE-20:5	CE	CE
CE-20:4	CE	CE
CE-20:3	CE	CE
CE-20:2	CE	CE
CE-20:1	CE	CE
CE-22:6	CE	CE
TAG		Class
DAG		Class
FFA		Class
CE		Class
Cho		Class
PC		Class
plasmalogenPC		Class
PE		Class
PI		Class
PS		Class
PA		Class
BMP		Class
PG		Class
CL		Class
LPC		Class
LPE		Class
LPS		Class
LPI		Class
LPA		Class
SM		Class
Cer		Class
